# Supplementary material for: Genomic and Biological Insights of Bacteriophage ΦBc24 Targeting Bacillus cereus
Source: Curr Issues Mol Biol. 2025 Oct 31;47(11):906. doi: 10.3390/cimb47110906 (PMC12651245; doi:10.3390/cimb47110906)
Supplement: Supplementary file 1 [file cimb-47-00906-s001.zip]

Archive with 2 entries (2 files):
- cimb-3911579-Supplementary File.xlsx
- cimb-3911579-Supplementary Table S1.pdf
