# Supplementary material for: Genomic and Biological Insights of Bacteriophage ΦBc24 Targeting Bacillus cereus
Source: Curr Issues Mol Biol. 2025 Oct 31;47(11):906. doi: 10.3390/cimb47110906 (PMC12651245; doi:10.3390/cimb47110906)
Supplement: Supplementary file 1 [file cimb-47-00906-s001.zip › cimb-3911579-Supplementary File.xlsx]

## Sheet: Annotation File
CDS_id	start	stop	frame	top_hit	Function	Category
IDNBOCKC_CDS_0001	3	128	+	No_PHROG	hypothetical protein	unknown function
IDNBOCKC_CDS_0002	150	2849	+	NC_029121_p108	tail protein	tail
IDNBOCKC_CDS_0003	2783	3382	+	KY368640_p85	tail fiber protein	tail
IDNBOCKC_CDS_0004	3407	3598	+	NC_024788_p94	hypothetical protein	unknown function
IDNBOCKC_CDS_0005	3684	4514	+	MF288921_p99	virion structural protein	head and packaging
IDNBOCKC_CDS_0006	4519	5043	+	FR852584_p32	hypothetical protein	unknown function
IDNBOCKC_CDS_0007	5043	5792	+	NC_020871_p93	baseplate protein	tail
IDNBOCKC_CDS_0008	5821	6852	+	p248291 VI_09499	baseplate wedge subunit	tail
IDNBOCKC_CDS_0009	6864	7889	+	JN797798_p181	virion structural protein	head and packaging
IDNBOCKC_CDS_0010	7905	11402	+	NC_020871_p97	hypothetical protein	unknown function
IDNBOCKC_CDS_0011	11415	11606	+	DQ004855_p38	hypothetical protein	unknown function
IDNBOCKC_CDS_0012	12142	12005	-	No_PHROG	hypothetical protein	unknown function
IDNBOCKC_CDS_0013	12154	12426	+	KX961630_p99	hypothetical protein	unknown function
IDNBOCKC_CDS_0014	12448	14220	+	MF001355_p164	DNA helicase	DNA, RNA and nucleotide metabolism
IDNBOCKC_CDS_0015	14304	15974	+	NC_009904_p44	HTH DNA binding protein	DNA, RNA and nucleotide metabolism
IDNBOCKC_CDS_0016	16058	17521	+	p414569 VI_10123	DnaB-like replicative helicase	DNA, RNA and nucleotide metabolism
IDNBOCKC_CDS_0017	17526	17879	+	NC_031056_p169	hypothetical protein	unknown function
IDNBOCKC_CDS_0018	17869	18960	+	NC_031107_p32	SbcD-like subunit of palindrome specific endonuclease	DNA, RNA and nucleotide metabolism
IDNBOCKC_CDS_0019	19056	20948	+	KX532239_p86	exonuclease	DNA, RNA and nucleotide metabolism
IDNBOCKC_CDS_0020	20945	21517	+	DQ004855_p48	anti-sigma factor	moron, auxiliary metabolic gene and host takeover
IDNBOCKC_CDS_0021	21530	22603	+	KX925554_p102	DNA primase	DNA, RNA and nucleotide metabolism
IDNBOCKC_CDS_0022	22615	22872	+	NC_027352_p157	transcriptional regulator	transcription regulation
IDNBOCKC_CDS_0023	22941	23747	+	NC_027996_p7	dUTPase	DNA, RNA and nucleotide metabolism
IDNBOCKC_CDS_0024	23753	24091	+	NC_027366_p132	hypothetical protein	unknown function
IDNBOCKC_CDS_0025	24075	24455	+	NC_024137_p119	hypothetical protein	unknown function
IDNBOCKC_CDS_0026	24458	24718	+	p167551 VI_05449	hypothetical protein	unknown function
IDNBOCKC_CDS_0027	24718	25287	+	KY926791_p64	RusA-like Holliday junction resolvase	DNA, RNA and nucleotide metabolism
IDNBOCKC_CDS_0028	25319	27658	+	KX171213_p138	ribonucleoside-diphosphate reductase large subunit	DNA, RNA and nucleotide metabolism
IDNBOCKC_CDS_0029	27744	28874	+	KT995480_p118	ribonucleoside diphosphate reductase small subunit	DNA, RNA and nucleotide metabolism
IDNBOCKC_CDS_0030	28980	29222	+	NC_027366_p125	hypothetical protein	unknown function
IDNBOCKC_CDS_0031	29224	29562	+	KX495186_p178	hypothetical protein	unknown function
IDNBOCKC_CDS_0032	29564	29686	+	KX495186_p177	hypothetical protein	unknown function
IDNBOCKC_CDS_0033	29688	30449	+	NC_031245_p308	nucleotidyltransferase	DNA, RNA and nucleotide metabolism
IDNBOCKC_CDS_0034	30446	30676	+	NC_027355_p184	hypothetical protein	unknown function
IDNBOCKC_CDS_0035	30817	31575	+	NC_012530_p148	hypothetical protein	unknown function
IDNBOCKC_CDS_0036	31577	31876	+	KY554777_p175	DNA binding protein	DNA, RNA and nucleotide metabolism
IDNBOCKC_CDS_0037	31979	33001	+	p321505 VI_05690	DNA methyltransferase	other
IDNBOCKC_CDS_0038	33003	33689	+	KX495186_p170	DNA methyltransferase	other
IDNBOCKC_CDS_0039	33737	34735	+	p321505 VI_05690	DNA methyltransferase	other
IDNBOCKC_CDS_0040	34834	34989	+	KX495186_p168	hypothetical protein	unknown function
IDNBOCKC_CDS_0041	35009	38125	+	NC_025426_p41	DNA polymerase	DNA, RNA and nucleotide metabolism
IDNBOCKC_CDS_0042	38230	38766	+	MH107769_p149	hypothetical protein	unknown function
IDNBOCKC_CDS_0043	38766	39095	+	NC_027352_p134	hypothetical protein	unknown function
IDNBOCKC_CDS_0044	39208	40458	+	MF288919_p181	single strand DNA binding protein	DNA, RNA and nucleotide metabolism
IDNBOCKC_CDS_0045	40550	40930	+	p135374 VI_01157	hypothetical protein	unknown function
IDNBOCKC_CDS_0046	40993	42204	+	NC_023573_p129	UvsX-like recombinase	other
IDNBOCKC_CDS_0047	42248	42598	+	NC_024787_p156	hypothetical protein	unknown function
IDNBOCKC_CDS_0048	42645	43229	+	NC_011421_p154	RNA polymerase sigma factor	transcription regulation
IDNBOCKC_CDS_0049	43280	43630	+	KC595511_p53	holin	lysis
IDNBOCKC_CDS_0050	43630	44106	+	NC_027355_p165	Ig domain containing protein	other
IDNBOCKC_CDS_0051	44249	45208	+	NC_031100_p169	exopolyphosphatase	other
IDNBOCKC_CDS_0052	45260	45514	+	KY368640_p130	hypothetical protein	unknown function
IDNBOCKC_CDS_0053	45608	46843	+	NC_021330_p34	exonuclease	DNA, RNA and nucleotide metabolism
IDNBOCKC_CDS_0054	46858	47241	+	NC_029121_p53	hypothetical protein	unknown function
IDNBOCKC_CDS_0055	47351	47551	+	KT995480_p145	hypothetical protein	unknown function
IDNBOCKC_CDS_0056	47548	47847	+	NC_024137_p152	hypothetical protein	unknown function
IDNBOCKC_CDS_0057	47831	47995	+	NC_020873_p156	hypothetical protein	unknown function
IDNBOCKC_CDS_0058	47985	48179	+	NC_022769_p191	hypothetical protein	unknown function
IDNBOCKC_CDS_0059	48176	48415	+	NC_022763_p191	hypothetical protein	unknown function
IDNBOCKC_CDS_0060	48412	48918	+	NC_022763_p192	SAM-dependent methyltransferase	other
IDNBOCKC_CDS_0061	48879	49148	+	KT995480_p149	hypothetical protein	unknown function
IDNBOCKC_CDS_0062	49165	49323	+	No_PHROG	hypothetical protein	unknown function
IDNBOCKC_CDS_0063	49295	49465	+	NC_021856_p45	hypothetical protein	unknown function
IDNBOCKC_CDS_0064	49545	50036	+	KT995480_p151	hypothetical protein	unknown function
IDNBOCKC_CDS_0065	50038	50382	+	KY555143_p285	hypothetical protein	unknown function
IDNBOCKC_CDS_0066	50529	51263	+	NC_019401_p150	tRNA-His guanylyltransferase	DNA, RNA and nucleotide metabolism
IDNBOCKC_CDS_0067	51265	51645	+	NC_024137_p166	hypothetical protein	unknown function
IDNBOCKC_CDS_0068	51659	51937	+	NC_022088_p197	hypothetical protein	unknown function
IDNBOCKC_CDS_0069	51938	52492	+	JN797798_p129	hypothetical protein	unknown function
IDNBOCKC_CDS_0070	52494	52844	+	JN797798_p127	hypothetical protein	unknown function
IDNBOCKC_CDS_0071	52857	53072	+	NC_031100_p232	hypothetical protein	unknown function
IDNBOCKC_CDS_0072	53085	53294	+	NC_020873_p139	HTH DNA binding protein	DNA, RNA and nucleotide metabolism
IDNBOCKC_CDS_0073	53298	53708	+	KU737346_p241	hypothetical protein	unknown function
IDNBOCKC_CDS_0074	53709	53879	+	No_PHROG	hypothetical protein	unknown function
IDNBOCKC_CDS_0075	53881	54171	+	KY883638_p149	hypothetical protein	unknown function
IDNBOCKC_CDS_0076	54173	54337	+	NC_027352_p106	hypothetical protein	unknown function
IDNBOCKC_CDS_0077	54353	54661	+	KU737345_p140	hypothetical protein	unknown function
IDNBOCKC_CDS_0078	54734	55297	+	NC_024360_p172	hypothetical protein	unknown function
IDNBOCKC_CDS_0079	55322	55660	+	KT187252_p126	hypothetical protein	unknown function
IDNBOCKC_CDS_0080	55660	56007	+	KT187252_p126	hypothetical protein	unknown function
IDNBOCKC_CDS_0081	56007	56282	+	JN797798_p120	hypothetical protein	unknown function
IDNBOCKC_CDS_0082	56282	56494	+	KT995480_p169	membrane protein	moron, auxiliary metabolic gene and host takeover
IDNBOCKC_CDS_0083	56496	56819	+	KM612265_p37	hypothetical protein	unknown function
IDNBOCKC_CDS_0084	56874	57584	+	p282458 VI_10890	hypothetical protein	unknown function
IDNBOCKC_CDS_0085	57614	57718	+	KT995480_p172	hypothetical protein	unknown function
IDNBOCKC_CDS_0086	57738	58289	+	JN797798_p115	hypothetical protein	unknown function
IDNBOCKC_CDS_0087	58384	58920	+	MF288921_p197	hypothetical protein	unknown function
IDNBOCKC_CDS_0088	58920	59774	+	KJ586795_p34	hypothetical protein	unknown function
IDNBOCKC_CDS_0089	59785	60033	+	NC_024137_p184	hypothetical protein	unknown function
IDNBOCKC_CDS_0090	60429	60307	-	No_PHROG	hypothetical protein	unknown function
IDNBOCKC_CDS_0091	60365	61090	+	NC_011421_p2	hypothetical protein	unknown function
IDNBOCKC_CDS_0092	61105	61584	+	NC_021781_p184	virion structural protein	head and packaging
IDNBOCKC_CDS_0093	61702	62298	+	NC_020873_p120	DNA binding protein	DNA, RNA and nucleotide metabolism
IDNBOCKC_CDS_0094	62300	62929	+	KT187252_p112	hypothetical protein	unknown function
IDNBOCKC_CDS_0095	62926	63246	+	KT187252_p110	hypothetical protein	unknown function
IDNBOCKC_CDS_0096	63243	63476	+	NC_024137_p191	hypothetical protein	unknown function
IDNBOCKC_CDS_0097	63488	63700	+	NC_027355_p130	hypothetical protein	unknown function
IDNBOCKC_CDS_0098	63854	64552	+	NC_031056_p93	hypothetical protein	unknown function
IDNBOCKC_CDS_0099	64606	64863	+	KX495186_p117	hypothetical protein	unknown function
IDNBOCKC_CDS_0100	64877	65452	+	NC_024137_p197	hypothetical protein	unknown function
IDNBOCKC_CDS_0101	65471	65947	+	NC_024137_p199	hypothetical protein	unknown function
IDNBOCKC_CDS_0102	66116	66886	+	p152325 VI_00860	RNA polymerase sigma factor	transcription regulation
IDNBOCKC_CDS_0103	66904	67656	+	p152325 VI_00860	RNA polymerase sigma factor	transcription regulation
IDNBOCKC_CDS_0104	67658	68149	+	KT995480_p190	sigma factor	transcription regulation
IDNBOCKC_CDS_0105	68162	68422	+	KT995480_p191	hypothetical protein	unknown function
IDNBOCKC_CDS_0106	68550	69647	+	p46036 VI_01297	partition protein	DNA, RNA and nucleotide metabolism
IDNBOCKC_CDS_0107	69661	69984	+	KT995480_p193	hypothetical protein	unknown function
IDNBOCKC_CDS_0108	70319	70158	-	KX961630_p202	hypothetical protein	unknown function
IDNBOCKC_CDS_0109	70490	70335	-	No_PHROG	hypothetical protein	unknown function
IDNBOCKC_CDS_0110	70586	70491	-	No_PHROG	hypothetical protein	unknown function
IDNBOCKC_CDS_0111	70846	70607	-	No_PHROG	hypothetical protein	unknown function
IDNBOCKC_CDS_0112	70950	70846	-	No_PHROG	hypothetical protein	unknown function
IDNBOCKC_CDS_0113	70931	72319	+	NC_031056_p80	hypothetical protein	unknown function
IDNBOCKC_CDS_0114	73027	72329	-	MG812495_p46	HNH endonuclease	DNA, RNA and nucleotide metabolism
IDNBOCKC_CDS_0115	73075	73206	+	MF288921_p228	hypothetical protein	unknown function
IDNBOCKC_CDS_0116	73196	75520	+	NC_022769_p221	FtsK/SpoIIIE-like protein	moron, auxiliary metabolic gene and host takeover
IDNBOCKC_CDS_0117	75627	76310	+	NC_022769_p224	hypothetical protein	unknown function
IDNBOCKC_CDS_0118	76586	76488	-	No_PHROG	hypothetical protein	unknown function
IDNBOCKC_CDS_0119	76611	76841	+	NC_022769_p223	hypothetical protein	unknown function
IDNBOCKC_CDS_0120	76831	77025	+	KT995480_p201	hypothetical protein	unknown function
IDNBOCKC_CDS_0121	77080	77565	+	KT995480_p203	hypothetical protein	unknown function
IDNBOCKC_CDS_0122	77567	78049	+	KT995480_p204	integrase	integration and excision
IDNBOCKC_CDS_0123	78061	78438	+	NC_020873_p95	membrane protein	moron, auxiliary metabolic gene and host takeover
IDNBOCKC_CDS_0124	78469	78585	+	KT995480_p206	hypothetical protein	unknown function
IDNBOCKC_CDS_0125	78734	78919	+	NC_027355_p105	membrane protein	moron, auxiliary metabolic gene and host takeover
IDNBOCKC_CDS_0126	78955	79053	+	No_PHROG	hypothetical protein	unknown function
IDNBOCKC_CDS_0127	79038	79217	+	KY888882_p191	hypothetical protein	unknown function
IDNBOCKC_CDS_0128	79239	79415	+	NC_018860_p87	hypothetical protein	unknown function
IDNBOCKC_CDS_0129	79442	79813	+	NC_027355_p102	hypothetical protein	unknown function
IDNBOCKC_CDS_0130	79827	80042	+	KX961630_p233	hypothetical protein	unknown function
IDNBOCKC_CDS_0131	80116	80316	+	No_PHROG	hypothetical protein	unknown function
IDNBOCKC_CDS_0132	80333	80542	+	NC_020873_p87	hypothetical protein	unknown function
IDNBOCKC_CDS_0133	80539	80814	+	MF288922_p170	hypothetical protein	unknown function
IDNBOCKC_CDS_0134	80811	80984	+	MG983742_p53	hypothetical protein	unknown function
IDNBOCKC_CDS_0135	80984	82072	+	NC_027355_p96	hypothetical protein	unknown function
IDNBOCKC_CDS_0136	82171	82446	+	NC_027355_p95	hypothetical protein	unknown function
IDNBOCKC_CDS_0137	82451	83185	+	NC_028782_p34	metal-dependent hydrolase	other
IDNBOCKC_CDS_0138	83205	84413	+	NC_024211_p234	hypothetical protein	unknown function
IDNBOCKC_CDS_0139	84415	84774	+	NC_022976_p67	secreted protein	other
IDNBOCKC_CDS_0140	84776	85210	+	JN797798_p66	hypothetical protein	unknown function
IDNBOCKC_CDS_0141	85217	85615	+	NC_028890_p205	hypothetical protein	unknown function
IDNBOCKC_CDS_0142	85674	85901	+	No_PHROG	hypothetical protein	unknown function
IDNBOCKC_CDS_0143	85916	86302	+	KT070867_p96	hypothetical protein	unknown function
IDNBOCKC_CDS_0144	86336	86644	+	NC_027352_p56	hypothetical protein	unknown function
IDNBOCKC_CDS_0145	86644	86787	+	KY947509_p23	hypothetical protein	unknown function
IDNBOCKC_CDS_0146	86799	86984	+	NC_027352_p54	hypothetical protein	unknown function
IDNBOCKC_CDS_0147	86984	87247	+	MH107769_p215	hypothetical protein	unknown function
IDNBOCKC_CDS_0148	87247	87840	+	KX495186_p69	hypothetical protein	unknown function
IDNBOCKC_CDS_0149	87842	88171	+	No_PHROG	hypothetical protein	unknown function
IDNBOCKC_CDS_0150	88183	88521	+	NC_031056_p46	hypothetical protein	unknown function
IDNBOCKC_CDS_0151	88509	89018	+	NC_031056_p45	hypothetical protein	unknown function
IDNBOCKC_CDS_0152	89029	89304	+	KT070866_p67	hypothetical protein	unknown function
IDNBOCKC_CDS_0153	89304	89735	+	MF288921_p261	membrane protein	moron, auxiliary metabolic gene and host takeover
IDNBOCKC_CDS_0154	89732	89878	+	KT995480_p242	hypothetical protein	unknown function
IDNBOCKC_CDS_0155	89898	90068	+	NC_020873_p63	hypothetical protein	unknown function
IDNBOCKC_CDS_0156	90073	90288	+	NC_020873_p62	membrane protein	moron, auxiliary metabolic gene and host takeover
IDNBOCKC_CDS_0157	90292	90600	+	NC_020873_p61	hypothetical protein	unknown function
IDNBOCKC_CDS_0158	90600	90818	+	No_PHROG	hypothetical protein	unknown function
IDNBOCKC_CDS_0159	90843	91181	+	NC_031056_p38	radical SAM domain-containing protein	other
IDNBOCKC_CDS_0160	91583	91428	-	No_PHROG	hypothetical protein	unknown function
IDNBOCKC_CDS_0161	91889	91758	-	No_PHROG	hypothetical protein	unknown function
IDNBOCKC_CDS_0162	92029	91907	-	No_PHROG	hypothetical protein	unknown function
IDNBOCKC_CDS_0163	92035	92229	+	NC_028890_p1	hypothetical protein	unknown function
IDNBOCKC_CDS_0164	92514	92425	-	No_PHROG	hypothetical protein	unknown function
IDNBOCKC_CDS_0165	92477	92707	+	NC_018863_p101	hypothetical protein	unknown function
IDNBOCKC_CDS_0166	92708	92914	+	KT995480_p251	hypothetical protein	unknown function
IDNBOCKC_CDS_0167	92930	93589	+	NC_022763_p28	hypothetical protein	unknown function
IDNBOCKC_CDS_0168	93589	93819	+	NC_020081_p34	hypothetical protein	unknown function
IDNBOCKC_CDS_0169	93813	93953	+	NC_024137_p14	hypothetical protein	unknown function
IDNBOCKC_CDS_0170	93956	94246	+	MF765814_p257	hypothetical protein	unknown function
IDNBOCKC_CDS_0171	94386	94544	+	No_PHROG	hypothetical protein	unknown function
IDNBOCKC_CDS_0172	94676	94885	+	NC_024137_p16	hypothetical protein	unknown function
IDNBOCKC_CDS_0173	94979	95575	+	MG596799_p84	hypothetical protein	unknown function
IDNBOCKC_CDS_0174	95575	95955	+	KT995480_p10	hypothetical protein	unknown function
IDNBOCKC_CDS_0175	96096	96551	+	KT995480_p11	hypothetical protein	unknown function
IDNBOCKC_CDS_0176	96592	96708	+	No_PHROG	hypothetical protein	unknown function
IDNBOCKC_CDS_0177	96725	97393	+	NC_024137_p17	hypothetical protein	unknown function
IDNBOCKC_CDS_0178	97386	97574	+	NC_024137_p18	hypothetical protein	unknown function
IDNBOCKC_CDS_0179	97576	97824	+	NC_024137_p19	hypothetical protein	unknown function
IDNBOCKC_CDS_0180	97971	98501	+	NC_023007_p18	ocr-like anti-restriction	moron, auxiliary metabolic gene and host takeover
IDNBOCKC_CDS_0181	98532	98723	+	No_PHROG	hypothetical protein	unknown function
IDNBOCKC_CDS_0182	98743	98955	+	KX495186_p41	hypothetical protein	unknown function
IDNBOCKC_CDS_0183	98974	99120	+	No_PHROG	hypothetical protein	unknown function
IDNBOCKC_CDS_0184	99098	99205	+	NC_027352_p33	hypothetical protein	unknown function
IDNBOCKC_CDS_0185	99226	99510	+	NC_027352_p32	hypothetical protein	unknown function
IDNBOCKC_CDS_0186	99527	99691	+	No_PHROG	hypothetical protein	unknown function
IDNBOCKC_CDS_0187	99672	99812	+	No_PHROG	hypothetical protein	unknown function
IDNBOCKC_CDS_0188	99788	99880	+	No_PHROG	hypothetical protein	unknown function
IDNBOCKC_CDS_0189	100288	100046	-	NC_020873_p42	hypothetical protein	unknown function
IDNBOCKC_CDS_0190	101228	100281	-	NC_028890_p20	sporulation protein	moron, auxiliary metabolic gene and host takeover
IDNBOCKC_CDS_0191	101382	101230	-	NC_031097_p77	hypothetical protein	unknown function
IDNBOCKC_CDS_0192	102571	101384	-	KY940711_p200	tRNA splicing ligase	DNA, RNA and nucleotide metabolism
IDNBOCKC_CDS_0193	102707	102573	-	KT995480_p27	hypothetical protein	unknown function
IDNBOCKC_CDS_0194	102861	102676	-	No_PHROG	hypothetical protein	unknown function
IDNBOCKC_CDS_0195	103076	102873	-	KT995480_p28	hypothetical protein	unknown function
IDNBOCKC_CDS_0196	103380	103078	-	KX495186_p32	hypothetical protein	unknown function
IDNBOCKC_CDS_0197	103591	103391	-	NC_027355_p54	hypothetical protein	unknown function
IDNBOCKC_CDS_0198	104190	103603	-	NC_031037_p54	hypothetical protein	unknown function
IDNBOCKC_CDS_0199	104317	104213	-	No_PHROG	hypothetical protein	unknown function
IDNBOCKC_CDS_0200	104577	104314	-	MF765814_p39	replication initiation protein	DNA, RNA and nucleotide metabolism
IDNBOCKC_CDS_0201	104792	104589	-	NC_020873_p26	hypothetical protein	unknown function
IDNBOCKC_CDS_0202	105034	104795	-	NC_031116_p141	hypothetical protein	unknown function
IDNBOCKC_CDS_0203	105534	105034	-	NC_014662_p240	dihydrofolate reductase	DNA, RNA and nucleotide metabolism
IDNBOCKC_CDS_0204	105913	105644	-	NC_027352_p21	hypothetical protein	unknown function
IDNBOCKC_CDS_0205	106509	105910	-	KX507046_p83	deoxynucleoside monophosphate kinase	other
IDNBOCKC_CDS_0206	107414	106545	-	MF001354_p129	thymidylate synthase	DNA, RNA and nucleotide metabolism
IDNBOCKC_CDS_0207	107646	107407	-	NC_024364_p114	ribosome associated inhibitor A; zinc finger domain	moron, auxiliary metabolic gene and host takeover
IDNBOCKC_CDS_0208	108436	107693	-	NC_020848_p110	HNH endonuclease	DNA, RNA and nucleotide metabolism
IDNBOCKC_CDS_0209	109844	108429	-	NC_012530_p68	hypothetical protein	unknown function
IDNBOCKC_CDS_0210	110727	109939	-	NC_029069_p162	hypothetical protein	unknown function
IDNBOCKC_CDS_0211	111470	110751	-	KT995480_p45	PhoH-like phosphate starvation-inducible	other
IDNBOCKC_CDS_0212	111703	111593	-	No_PHROG	hypothetical protein	unknown function
IDNBOCKC_CDS_0213	111980	111666	-	NC_024364_p98	hypothetical protein	unknown function
IDNBOCKC_CDS_0214	112747	111980	-	NC_024364_p99	hypothetical protein	unknown function
IDNBOCKC_CDS_0215	112944	112765	-	NC_030920_p14	hypothetical protein	unknown function
IDNBOCKC_CDS_0216	113120	112944	-	KT995480_p49	hypothetical protein	unknown function
IDNBOCKC_CDS_0217	113714	113205	-	MF288921_p62	hypothetical protein	unknown function
IDNBOCKC_CDS_0218	114604	113774	-	p149526 VI_06100	endolysin	lysis
IDNBOCKC_CDS_0219	116845	114686	-	NC_031056_p219	hypothetical protein	unknown function
IDNBOCKC_CDS_0220	118706	116910	-	MF288921_p63	terminase large subunit	head and packaging
IDNBOCKC_CDS_0221	119125	118706	-	KY549443_p103	terminase small subunit	head and packaging
IDNBOCKC_CDS_0222	119402	119082	-	NC_018860_p10	hypothetical protein	unknown function
IDNBOCKC_CDS_0223	119932	119402	-	NC_024792_p211	hypothetical protein	unknown function
IDNBOCKC_CDS_0224	120230	119949	-	NC_018860_p8	membrane protein	moron, auxiliary metabolic gene and host takeover
IDNBOCKC_CDS_0225	120349	120654	+	NC_027374_p43	membrane protein	moron, auxiliary metabolic gene and host takeover
IDNBOCKC_CDS_0226	120635	120991	+	NC_021856_p56	hypothetical protein	unknown function
IDNBOCKC_CDS_0227	121010	121330	+	p288068 VI_01277	hemolysin	other
IDNBOCKC_CDS_0228	121380	121583	+	NC_024787_p72	hypothetical protein	unknown function
IDNBOCKC_CDS_0229	121890	121618	-	p309030 VI_07697	transcriptional regulator	transcription regulation
IDNBOCKC_CDS_0230	122023	121919	-	No_PHROG	hypothetical protein	unknown function
IDNBOCKC_CDS_0231	122681	122076	-	NC_027355_p168	HNH endonuclease	DNA, RNA and nucleotide metabolism
IDNBOCKC_CDS_0232	122655	122753	+	No_PHROG	hypothetical protein	unknown function
IDNBOCKC_CDS_0233	122815	122940	+	No_PHROG	hypothetical protein	unknown function
IDNBOCKC_CDS_0234	123063	122914	-	No_PHROG	hypothetical protein	unknown function
IDNBOCKC_CDS_0235	123451	123975	+	NC_018859_p49	HNH endonuclease	DNA, RNA and nucleotide metabolism
IDNBOCKC_CDS_0236	125242	125331	+	No_PHROG	hypothetical protein	unknown function
IDNBOCKC_CDS_0237	125445	126110	+	KY554769_p95	tail fiber protein	tail
IDNBOCKC_CDS_0238	126198	126344	+	No_PHROG	hypothetical protein	unknown function
IDNBOCKC_CDS_0239	126550	126639	+	No_PHROG	hypothetical protein	unknown function
IDNBOCKC_CDS_0240	126644	126952	+	NC_030925_p107	portal protein	head and packaging
IDNBOCKC_CDS_0241	126979	128652	+	NC_030933_p20	portal protein	head and packaging
IDNBOCKC_CDS_0242	128756	129559	+	MF001365_p35	head maturation protease	head and packaging
IDNBOCKC_CDS_0243	129579	130439	+	KJ591605_p133	hypothetical protein	unknown function
IDNBOCKC_CDS_0244	130603	132054	+	p62610 VI_12390	major head protein	head and packaging
IDNBOCKC_CDS_0245	132153	132371	+	NC_022090_p12	hypothetical protein	unknown function
IDNBOCKC_CDS_0246	132443	133267	+	NC_022090_p13	tail fiber protein	tail
IDNBOCKC_CDS_0247	133281	134075	+	NC_019487_p144	virion structural protein	head and packaging
IDNBOCKC_CDS_0248	134075	134704	+	KU737346_p88	hypothetical protein	unknown function
IDNBOCKC_CDS_0249	134728	135585	+	NC_028982_p94	hypothetical protein	unknown function
IDNBOCKC_CDS_0250	135588	135812	+	NC_031056_p197	hypothetical protein	unknown function
IDNBOCKC_CDS_0251	135842	137548	+	p47709 VI_05997	tail sheath	tail
IDNBOCKC_CDS_0252	137600	138028	+	NC_022918_p104	virion structural protein	head and packaging
IDNBOCKC_CDS_0253	138028	138126	+	No_PHROG	hypothetical protein	unknown function
IDNBOCKC_CDS_0254	138134	138862	+	NC_023501_p251	L-alanyl-D-glutamate peptidase	other
IDNBOCKC_CDS_0255	138999	139820	+	KY368640_p76	hypothetical protein	unknown function
IDNBOCKC_CDS_0256	139929	140348	+	MG763894_p98	tail assembly chaperone	tail
IDNBOCKC_CDS_0257	140416	140970	+	MG763894_p98	tail assembly chaperone	tail
IDNBOCKC_CDS_0258	141024	144872	+	KP881332_p40	tail associated lysin	tail
IDNBOCKC_CDS_0259	145062	147152	+	NC_024213_p98	tail protein with lysin activity	tail
IDNBOCKC_CDS_0260	147225	149231	+	JX080300_p112	glycerophosphoryl diester phosphodiesterase	other
IDNBOCKC_CDS_0261	149252	150655	+	KX961630_p83	tail protein	tail
IDNBOCKC_CDS_0262	150743	154477	+	NC_029121_p109	tail protein	tail
IDNBOCKC_CDS_0263	154499	157219	+	NC_029121_p108	tail protein	tail
IDNBOCKC_CDS_0264	157222	157713	+	KY368640_p85	tail fiber protein	tail
IDNBOCKC_CDS_0265	157737	157901	+	NC_024788_p94	hypothetical protein	unknown function
IDNBOCKC_CDS_0266	157920	158405	+	MF347637_p121	enoyl-CoA hydratase/carnithine racemase-like	moron, auxiliary metabolic gene and host takeover
IDNBOCKC_CDS_0267	158457	159284	+	MF288921_p99	virion structural protein	head and packaging
IDNBOCKC_CDS_0268	159289	159813	+	FR852584_p32	hypothetical protein	unknown function
IDNBOCKC_CDS_0269	159813	160310	+	NC_020871_p93	baseplate protein	tail
